# Supplementary material for: Endocytosis regulates TDP-43 toxicity and turnover
Source: Nat Commun. 2017 Dec 12;8:2092. doi: 10.1038/s41467-017-02017-x (PMC5727062; doi:10.1038/s41467-017-02017-x)
Supplement: Supplementary file 4 — Supplementary Data 1 [file 41467_2017_2017_MOESM4_ESM.xlsx]

## Sheet: Table S1
Supplementary Data 1: Strains, Plasmids and Antibodies used in this study.
Yeast Strains
Name	Properties	Reference
yRB001	MATa his3∆0 leu2∆0 met15∆0 ura3∆0	BY4741
yRB119	MATa his3∆0 pdr5::leu2 met15∆0 ura3∆0 atg1::KANMX	This study
yRB120	MATa his3∆0 pdr5::leu2 met15∆0 ura3∆0 atg8::KANMX	This study
yRB121	MATα can1∆::STE2pr-Sp_his5 lyp1∆ his31∆leu2∆0 dcp2-7::URA3 atg15∆:: HYGB	This study
yRB122	MATa leu2∆0 met15∆0 ura3∆0 atg14∆::HIS3 vps38∆::KANMX	This study
yRB123	MATa his3∆0 leu2∆0 met15∆0 ura3∆0 vps15∆::KANMX	This study
yRB124	MATa his3∆0 leu2∆0 met15∆0 ura3∆0 vps34∆::KANMX	This study
yRB125	MATa his3∆0 leu2∆0 met15∆0 ura3∆0 vps38∆::KANMX	This study
yRB126	MATa his3∆0 leu2∆0 met15∆0 ura3∆0 atg14∆::KANMX	This study
yRB127	MATa his3∆0 leu2∆0 met15∆0 ura3∆0 atg1∆::KANMX	GE Collection
yRB128	MATa his3∆0 leu2∆0 met15∆0 ura3∆0 atg7∆::KANMX	GE Collection
yRB129	MATa his3∆0 leu2∆0 met15∆0 ura3∆0 atg8∆::KANMX	GE Collection
yRB130	MATa his3∆0 leu2∆0 met15∆0 ura3∆0 atg11∆::KANMX	GE Collection
yRB131	MATa his3∆0 leu2∆0 met15∆0 ura3∆0 tif4631∆::KANMX	GE Collection
yRB132	MATa his3∆0 leu2∆0 met15∆0 ura3∆0 atg9∆::KANMX	GE Collection
yRB133	MATa his3∆0 leu2∆0 met15∆0 ura3∆0 atg18∆::KANMX	GE Collection
yRB134	MATa his3∆0 leu2∆0 met15∆0 ura3∆0 atg19∆::KANMX	GE Collection
yRB142	MATa his3∆0 leu2∆0 met15∆0 ura3∆0 vps4∆::KANMX	GE Collection
yRB143	MATa his3∆0 leu2∆0 met15∆0 ura3∆0 vps9∆::KANMX	GE Collection
yRB144	MATa his3∆0 leu2∆0 met15∆0 ura3∆0 vps16∆::KANMX	GE Collection
yRB145	MATa his3∆0 leu2∆0 met15∆0 ura3∆0 vps18∆::KANMX	GE Collection
yRB146	MATa his3∆0 leu2∆0 met15∆0 ura3∆0 vps3∆::KANMX	GE Collection
yRB147	MATa his3∆0 leu2∆0 met15∆0 ura3∆0 vps8∆::KANMX	GE Collection
yRB148	MATa his3∆0 leu2∆0 met15∆0 ura3∆0 vps39∆::KANMX	GE Collection
yRB149	MATa his3∆0 leu2∆0 met15∆0 ura3∆0 vps41∆::KANMX	GE Collection
yRB150	MATa his3∆0 leu2∆0 met15∆0 ura3∆0 vam3∆::KANMX	GE Collection
yRB151	MATa his3∆0 leu2∆0 met15∆0 ura3∆0 vam7∆::KANMX	GE Collection
yRB152	MATa his3∆0 leu2∆0 met15∆0 ura3∆0 vps27∆::KANMX	GE Collection
yRB153	MATa his3∆0 leu2∆0 met15∆0 ura3∆0 vps28∆::KANMX	GE Collection
yRB154	MATa his3∆0 leu2∆0 met15∆0 ura3∆0 vps36∆::KANMX	GE Collection
yRB155	MATa his3∆0 leu2∆0 met15∆0 ura3∆0 vrp1∆::KANMX	GE Collection
yRB156	MATa his3∆0 leu2∆0 met15∆0 ura3∆0 ldb17∆::KANMX	GE Collection
yRB157	MATa his3∆0 leu2∆0 met15∆0 ura3∆0 apl3∆::KANMX	GE Collection
yRB158	MATa his3∆0 leu2∆0 met15∆0 ura3∆0 ede1∆::KANMX	GE Collection
yRB159	MATa his3∆0 leu2∆0 met15∆0 ura3∆0 sla1∆::KANMX	GE Collection
yRB160	MATa his3∆0 leu2∆0 met15∆0 ura3∆0 aps1∆::KANMX	GE Collection
yRB161	MATa his3∆0 leu2∆0 met15∆0 ura3∆0 apm1∆::KANMX	GE Collection
yRB162	MATa his3∆0 leu2∆0 met15∆0 ura3∆0 chc1∆::KANMX	GE Collection
yRB163	MATa his3∆0 leu2∆0 met15∆0 ura3∆0 vps2∆::KANMX	GE Collection
yRB164	MATa his3∆0 leu2∆0 met15∆0 ura3∆0 prc1∆::KANMX	GE Collection
yRB165	MATa his3∆0 leu2∆0 met15∆0 ura3∆0 prb1∆::KANMX	GE Collection
yRB166	MATa his3∆0 leu2∆0 met15∆0 ura3∆0 cps1∆::KANMX	GE Collection
yRB167	MATa his3∆0 leu2∆0 met15∆0 ura3∆0 pep4∆::KANMX	GE Collection
yRB168	MATa his3∆0 leu2∆0 met15∆0 ura3∆0 VPS21-GFP (HIS)	Thermo/Fisher Collection
yRB169	MATa his3∆0 leu2∆0 met15∆0 ura3∆0 YPT52-GFP (HIS)	Thermo/Fisher Collection
yRB170	MATa his3∆0 leu2∆0 met15∆0 ura3∆0 YPT7-GFP (HIS)	Thermo/Fisher Collection
yRB171	MATa his3∆0 leu2∆0 met15∆0 ura3∆0 VPS16-GFP (HIS)	Thermo/Fisher Collection
yRB172	MATa his3∆0 leu2∆0 met15∆0 ura3∆0 VPS18-GFP (HIS)	Thermo/Fisher Collection
yRB173	MATa his3∆0 leu2∆0 met15∆0 ura3∆0 VPS3-GFP (HIS)	Thermo/Fisher Collection
yRB174	MATa his3∆0 leu2∆0 met15∆0 ura3∆0 VPS41-GFP (HIS)	Thermo/Fisher Collection
yRB175	MATa his3∆0 leu2∆0 met15∆0 ura3∆0 VAM7-GFP (HIS)	Thermo/Fisher Collection
yRB176	MATa his3∆0 leu2∆0 met15∆0 ura3∆0 VPS33-GFP (HIS)	Thermo/Fisher Collection
yRB177	MATa his3∆0 leu2∆0 met15∆0 ura3∆0 APL1-GFP (HIS)	Thermo/Fisher Collection
yRB178	MATa his3∆0 leu2∆0 met15∆0 ura3∆0 APL3-GFP (HIS)	Thermo/Fisher Collection
yRB179	MATa his3∆0 leu2∆0 met15∆0 ura3∆0 SCD5-GFP (HIS)	Thermo/Fisher Collection
yRB180	MATa his3∆0 leu2∆0 met15∆0 ura3∆0 SEC7-GFP (HIS)	Thermo/Fisher Collection
yRB181	MATa his3∆0 leu2∆0 met15∆0 ura3∆0 VPS4-GFP (HIS)	Thermo/Fisher Collection
Plasmids
Name	Properties	Reference	Host	Promoter/5'UTR	3' UTR/Terminator
pRB013	Pab1-GFP; Cen; URA3 marker	Brengues and Parker, 2007	Yeast	PAB1	ADH1
pRB020	Pub1-mCh; Cen; LEU2 marker	Buchan et al., 2010	Yeast	PUB1	PGK1
pRB028	GFP-Atg8; Cen; LEU2 marker	Krick et al., 2010	Yeast	ATG8	ATG8
pRB029	GFP-Atg11; Cen; URA3 marker	Kim et al., 2001	Yeast	CUP1	CYC1
pRB031	GFP-Atg19; Cen; URA3 marker	Shintani et al., 2002	Yeast	ATG19	ATG19
pRB043	pRS416	Sikorski and Hieter, 1989	Yeast	-	-
pRB160	Gal TDP-43-YFP; Cen; URA3 marker	Johnson et al., 2009	Yeast	GAL1	CYC1
pRB194	Gal-TDP-43-mRuby2; Cen; URA3 marker	This study	Yeast	GAL1	CYC1
pRB195	HA-Vps15-GFP; 2u; LEU2 marker	This study	Yeast	GPD	CYC1
pRB196	HA-Vps34-GFP; 2u; HIS3 marker	This study	Yeast	GPD	CYC1
pRB197	HA-Vps38-GFP; 2u; HIS3 marker	This study	Yeast	GPD	CYC1
pRB198	HA-Atg14-GFP; 2u; LEU2 marker	This study	Yeast	GPD	CYC1
pRB199	HA-Vps15-E200R-GFP; Cen; LEU2 marker	This study	Yeast	GPD	CYC1
pRB200	423-GPD; 2u; HIS3 marker	Mumberg D, et al., 1995	Yeast	GPD	CYC1
pRB202	425-GPD; 2u; LEU2 marker	Mumberg D, et al., 1995	Yeast	GPD	CYC1
pRB203	mRFP-Rab5 (Rab5A)	Vonderheit et al., 2005	Mammalian	CMV	SV40
pRB204	PQCXIH-FLAG-TDP-43-GFP	This study	Mammalian	CMV/MSV	3' MoMuLV LTR
pRB205	PQCXIH-FLAG-TDP-43 Q331K-GFP	This study	Mammalian	CMV/MSV	3' MoMuLV LTR
pRB206	PQCXIH-FLAG-TDP-35-GFP	This study	Mammalian	CMV/MSV	3' MoMuLV LTR
pRB207	PQCXIH-FLAG-TDP-25-GFP	This study	Mammalian	CMV/MSV	3' MoMuLV LTR
pRB208	HA-VPS34	Joungmok Kim et al., 2013	Mammalian	CMV	SV40
pRB209	HA-Vps34-mRuby2; 2u; HIS3 marker	This study	Yeast	GPD	CYC1
pRB210	HA-VPS38-mRuby2; 2u; HIS3 marker	This study	Yeast	GPD	CYC1
pRB215	HA-Atg14-mRuby2; 2u; HIS3 marker	This study	Yeast	GPD	CYC1
pRB216	HA-Vps38; 2u; HIS3 marker	This study	Yeast	GPD	CYC1
pRB219	GFP-LC3	Liang C, et al., 2008	Mammalian	CMV	SV40
pRB220	FLAG-UVRAG	Liang C, et al., 2008	Mammalian	CMV	BGH
Antibodies
Name	Company	Cat. No.
ATG5	CST	12994T
Calnexin	CST	2679P
GM130	CST	12480P
LC3	CST	3868
Rab5	CST	3547
Rab7	CST	9367
GFP (also recognizes YFP)	Biolegend	902602
HA	Biolegend	901501
Myc	Biolegend	931701
FLAG	Sigma Aldrich	F1804
UVRAG	Sigma Aldrich	U7508
Vinculin	Sigma Aldrich	V4505
TDP-43	Proteintech	60019-2-Ig
TDP-43	Proteintech	10782-2-AP
Pgk1	Abcam	ab113687
