# Supplementary material for: Endocytosis regulates TDP-43 toxicity and turnover
Source: Nat Commun. 2017 Dec 12;8:2092. doi: 10.1038/s41467-017-02017-x (PMC5727062; doi:10.1038/s41467-017-02017-x)
Supplement: Supplementary file 5 — Supplementary Data 2 [file 41467_2017_2017_MOESM5_ESM.xlsx]

## Sheet: Sheet1
Supplementary Data 2: Microscopy Cell and Foci counts
Fig 1d	Cell Counts	TDP-43 Foci	Atg8 Foci	% TDP-43 co-loc with Atg8		Fig 2e	Cell Counts	TDP-43 Foci	Vps34 Foci	% TDP-43 co-loc with Vps34	Cell Counts	TDP-43 Foci	Vps38 Foci	% TDP-43 co-loc with Vps38	Cell Counts	TDP-43 Foci	Atg14 Foci	% TDP-43 co-loc with Atg14
1st	64	155	179	21		1st	82	182	255	98	56	107	157	88	64	132	189	0
2nd	57	106	168	11		2nd	73	155	243	83	67	116	172	94	55	118	150	1
3rd	66	122	189	13		3rd	64	135	211	88	57	132	154	90	57	107	157	1
4th	62	136	169	18		4th	60	132	189	91	63	128	151	98	66	142	192	0
			Av co-loc	15.75					Av co-loc	90			Av co-loc	92.5			Av co-loc	0.5
			SD	4.57347					SD	6.27163			SD	4.43471			SD	0.57735
Fig 4d	Cell Counts	TDP-43 Foci	Vps16 Foci	% TDP-43 co-loc with Vps16	Cell Counts	TDP-43 Foci	Vps33 Foci	% TDP-43 co-loc with Vps33	Cell Counts	TDP-43 Foci	Vps18 Foci	% TDP-43 co-loc with Vps18		Fig 4e	Cell Counts	TDP-43 Foci	Vps3 Foci	% TDP-43 co-loc with Vps3	Cell Counts	TDP-43 Foci	Vps41 Foci	% TDP-43 co-loc with Vps41	Cell Counts	TDP-43 Foci	Vam7 Foci	% TDP-43 co-loc with Vam7
1st	67	96	206	50	57	95	224	65	61	111	153	50		1st	66	134	267	52	61	113	216	52	61	122	194	60
2nd	87	124	278	40	62	114	198	60	55	104	164	57		2nd	72	140	267	55	56	133	197	57	58	100	154	54
3rd	56	107	182	40	58	104	186	52	68	128	178	58		3rd	54	106	214	42	57	104	222	45	71	153	231	69
4th	62	100	211	39	64	123	221	60	69	132	163	56		4th	66	123	277	40	53	116	182	53	64	119	206	68
			Av co-loc	42.25			Av co-loc	59.25			Av co-loc	55.25					Av co-loc	47.25			Av co-loc	51.75			Av co-loc	62.75
			SD	5.18813			SD	5.37742			SD	3.59398					SD	7.36546			SD	4.99166			SD	7.08872
Fig 5b	Cell Counts	Cells with TDP foci	TDP-43 Foci	Rab5 Foci		Cell Counts	Cells with TDP foci	Q331K Foci	Rab5 Foci		Cell Counts	Cells with TDP foci	TDP-35 Foci	Rab5 Foci		Cell Counts	Cells with TDP foci	TDP-25 Foci	Rab5 Foci		Fig 5c	Cell Counts	Cells with TDP foci	TDP-43 Foci	Rab5 Foci	LC3 Foci	% TDP-43 co-loc with Rab5	% TDP-43 co-loc with LC3	Cell Counts	Cells with TDP foci	TDP-35 Foci	Rab5 Foci	LC3 Foci	% TDP-35 co-loc with Rab5	% TDP-35 co-loc with LC3
1st	52	1	1	556		52	6	37	72		62	13	85	162		56	14	92	146			55	0	0	562	271	0	0	52	14	40	64	89	84	42
2nd	51	0	0	782		62	7	46	70		58	12	113	155		62	17	83	116			58	1	1	612	304	0	1	63	16	39	54	94	73	52
3rd	60	1	1	654		58	7	55	63		53	13	97	132		61	15	104	144			62	2	2	701	337	1	0	64	15	34	46	63	83	50
4th	55	1	1	666		58	5	47	59		62	15	122	164		55	14	113	169			54	1	1	533	348	0	0	51	15	33	40	62	81	45
																										Av co-loc	0.25	0.25					Av co-loc	80.25	47.25
																										SD	0.5	0.5					SD	4.99166	4.57347
Fig 6a-b	TDP-43				Q331K				TDP-35				TDP-25
	DMSO		Dynasore		DMSO		Dynasore		DMSO		Dynasore		DMSO		Dynasore
	Cell Counts	Cells with TDP foci	Cell Counts	Cells with TDP foci	Cell Counts	Cells with TDP foci	Cell Counts	Cells with TDP foci	Cell Counts	Cells with TDP foci	Cell Counts	Cells with TDP foci	Cell Counts	Cells with TDP foci	Cell Counts	Cells with TDP foci
1st	82	1	79	7	78	9	66	18	112	26	66	36	54	14	66	36
2nd	112	4	88	10	62	8	63	16	68	17	74	43	67	12	70	35
3rd	76	2	84	9	92	14	71	18	70	16	80	36	80	16	55	30
4th	66	1	89	7	82	8	58	20	60	14	65	26	77	17	72	38
Fig 7e	Normal								ALS
	Cell Counts	Cells with TDP foci	TDP-43 Foci	Rab5 Foci	% TDP-43 co-loc with Rab5		Cell Counts	Cells with TDP foci	TDP-43 Foci	Rab5 Foci	% TDP-43 co-loc with Rab5
1st	62	2	7	17	0		54	8	20	63	14
2nd	50	2	5	18	0		57	12	33	82	60
3rd	60	3	10	31	6		62	10	26	68	30
				Av co-loc	2					Av co-loc	34.6667
				SD	3.4641					SD	23.3524
Fig S1e	CTL		N-S				Fig S1f	Cell Counts	TDP-43 Foci	Pub1 Foci	% TDP-43 co-loc with Pub1		Fig S1g	CTL			CHX
	Cell Counts	TDP-43 Foci	Cell Counts	TDP-43 Foci			1st	63	149	124	65			Cell Counts	TDP-43 Foci	Pub1 Foci	Cell Counts	TDP-43 Foci	Pub1 Foci
1st	63	179	65	108			2nd	55	131	135	68		1st	57	143	164	62	133	8
2nd	58	167	72	92			3rd	66	157	183	73		2nd	63	124	134	54	126	13
3rd	57	147	55	62			4th	60	136	127	75		3rd	64	133	158	73	154	13
4th	62	169	62	70						Av co-loc	70.25		4th	56	135	122	74	163	16
										SD	4.57347
Fig S1i	Cell Counts	TDP-43 Foci	Atg11 Foci	% TDP-43 co-loc with Atg11	Cell Counts	TDP-43 Foci	Atg19 Foci	% TDP-43 co-loc with Atg19
1st	55	135	163	1	63	127	143	26
2nd	53	132	141	0	63	155	154	17
3rd	63	156	177	0	57	123	165	21
4th	57	128	156	1	52	117	132	29
			Av co-loc	0.5			Av co-loc	23.25
			SD	0.57735			SD	5.31507
Fig S2c	wt		vps34△		vps38△			Fig S3c	CTL		Vps38		Atg14
	Cell Counts	TDP-43 Foci	Cell Counts	TDP-43 Foci	Cell Counts	TDP-43 Foci			Cell Counts	TDP-43 Foci	Cell Counts	TDP-43 Foci	Cell Counts	TDP-43 Foci
1st	55	135	63	216	58	196		1st	112	227	108	105	122	264
2nd	51	126	57	171	63	192		2nd	103	232	123	163	95	208
3rd	63	135	64	198	59	187		3rd	124	276	115	134	107	243
Fig S4b	Cell Counts	TDP-43 Foci	Apl1 Foci	% TDP-43 co-loc with Apl1	Cell Counts	TDP-43 Foci	Apl3 Foci	% TDP-43 co-loc with Apl3	Cell Counts	TDP-43 Foci	Scd5 Foci	% TDP-43 co-loc with Scd5	Cell Counts	TDP-43 Foci	Sec7 Foci	% TDP-43 co-loc with Sec7		Fig S4c	Cell Counts	TDP-43 Foci	Vps21 Foci	% TDP-43 co-loc with Vps21	Cell Counts	TDP-43 Foci	Ypt52 Foci	% TDP-43 co-loc with Ypt52	Cell Counts	TDP-43 Foci	Ypt7 Foci	% TDP-43 co-loc with Ypt7
1st	62	113	178	30	64	119	248	24	56	116	198	41	56	121	211	1		1st	54	134	142	33	59	113	134	43	58	121	133	40
2nd	55	121	171	29	57	132	213	35	69	112	213	46	55	124	176	2		2nd	63	120	137	35	63	117	133	36	59	106	124	41
3rd	57	131	149	23	62	107	225	36	53	121	206	40	62	116	164	3		3rd	57	106	131	42	62	105	126	41	63	112	137	44
4th	65	117	192	23	58	106	186	24	62	108	214	33	70	136	235	3					Av co-loc	36.6667			Av co-loc	40			Av co-loc	41.6667
			Av co-loc	26.25			Av co-loc	29.75			Av co-loc	40			Av co-loc	2.25					SD	4.72582			SD	3.60555			SD	2.08167
			SD	3.77492			SD	6.65207			SD	5.35413			SD	0.957427
Fig S5a	wt		vps9△		vps36△		vps2△		vps18△		vps16△		vps3△		Vam7△
	Cell Counts	TDP-43 Foci	Cell Counts	TDP-43 Foci	Cell Counts	TDP-43 Foci	Cell Counts	TDP-43 Foci	Cell Counts	TDP-43 Foci	Cell Counts	TDP-43 Foci	Cell Counts	TDP-43 Foci	Cell Counts	TDP-43 Foci
1st	65	114	63	123	54	134	56	132	51	105	52	121	56	116	52	114
2nd	55	113	57	132	62	142	53	118	62	112	53	116	61	131	56	107
3rd	58	121	64	126	55	123	60	132	68	114	61	126	58	111	60	113
4th	62	118	52	130	60	118	58	130	57	132	60	107	57	106	55	123
Fig S6b	Cell Counts	Cells with TDP Foci	TDP-43 Foci	Rab5 Foci	Cell Counts	Cells with TDP Foci	Q331K Foci	Rab5 Foci	Cell Counts	Cells with TDP Foci	TDP-35 Foci	Rab5 Foci	Cell Counts	Cells with TDP Foci	TDP-25 Foci	Rab5 Foci		Fig S6d	Cell Counts	Cells with TDP Foci	TDP-43 Foci	Vps34 Foci		Cell Counts	Cells with TDP Foci	Q331K Foci	Vps34 Foci		Cell Counts	Cells with TDP Foci	TDP-35 Foci	Vps34 Foci		Cell Counts	Cells with TDP Foci	TDP-25 Foci	Vps34 Foci
1st	60	1	1	532	56	6	10	22	57	14	44	63	64	17	47	64		1st	62	0	0	0		57	6	8	14		62	16	47	54		58	14	38	52
2nd	56	0	0	477	62	5	7	28	62	16	38	52	58	13	35	45		2nd	57	1	1	1		63	8	10	14		59	14	46	62		60	13	42	60
3rd	63	2	2	512	57	7	13	14	58	15	40	54	63	15	46	54		3rd	67	1	1	3		59	7	12	17		62	13	42	55		60	17	50	63
Fig S6e	Cell Counts	Cells with TDP Foci	TDP-43 Foci	UVRAG Foci		Cell Counts	Cells with TDP Foci	Q331K Foci	UVRAG Foci		Cell Counts	Cells with TDP Foci	TDP-35 Foci	UVRAG Foci		Cell Counts	Cells with TDP Foci	TDP-25 Foci	UVRAG Foci
1st	55	1	1	10		62	8	10	15		53	16	49	62		55	15	47	59
2nd	62	0	0	8		61	7	11	16		55	16	43	55		57	16	45	57
3rd	60	1	1	7		59	9	12	17		58	13	35	43		62	14	52	62
